# Supplementary material for: Variable host responses mediate host preference in marine flatworm−snail symbioses
Source: PLoS One. 2021 Mar 2;16(3):e0247551. doi: 10.1371/journal.pone.0247551 (PMC7924752; doi:10.1371/journal.pone.0247551)
Supplement: S1 Data — (XLSX) [file pone.0247551.s003.xlsx]

## Sheet: flatworm prevalence + density
snail ID	snail spp	worm no.	Infection
CS	C. stercusmuscarum	0	0
CS	C. stercusmuscarum	0	0
CS	C. stercusmuscarum	0	0
CS	C. stercusmuscarum	0	0
CS	C. stercusmuscarum	0	0
CS	C. stercusmuscarum	0	0
CS	C. stercusmuscarum	0	0
CS	C. stercusmuscarum	0	0
CS	C. stercusmuscarum	0	0
CS	C. stercusmuscarum	0	0
CS	C. stercusmuscarum	0	0
CS	C. stercusmuscarum	0	0
CS	C. stercusmuscarum	0	0
CS	C. stercusmuscarum	0	0
CS	C. stercusmuscarum	0	0
CS	C. stercusmuscarum	0	0
CS	C. stercusmuscarum	0	0
CS	C. stercusmuscarum	0	0
CS	C. stercusmuscarum	0	0
CS	C. stercusmuscarum	0	0
CS	C. stercusmuscarum	0	0
CS	C. stercusmuscarum	0	0
CS	C. stercusmuscarum	0	0
CS	C. stercusmuscarum	0	0
CS	C. stercusmuscarum	0	0
CS	C. stercusmuscarum	0	0
CS	C. stercusmuscarum	0	0
CS	C. stercusmuscarum	0	0
CS	C. stercusmuscarum	0	0
CS	C. stercusmuscarum	0	0
CS	C. stercusmuscarum	0	0
CS	C. stercusmuscarum	0	0
CS	C. stercusmuscarum	0	0
CS	C. stercusmuscarum	0	0
CS	C. stercusmuscarum	0	0
CS	C. stercusmuscarum	0	0
CS	C. stercusmuscarum	0	0
CS	C. stercusmuscarum	0	0
CS	C. stercusmuscarum	0	0
CS	C. stercusmuscarum	0	0
CS	C. stercusmuscarum	0	0
CS	C. stercusmuscarum	0	0
CS	C. stercusmuscarum	0	0
CS	C. stercusmuscarum	0	0
CS	C. stercusmuscarum	0	0
CS	C. stercusmuscarum	0	0
CS	C. stercusmuscarum	0	0
CS	C. stercusmuscarum	0	0
CS	C. stercusmuscarum	0	0
CS	C. stercusmuscarum	0	0
CS	C. stercusmuscarum	0	0
CS	C. stercusmuscarum	0	0
CS	C. stercusmuscarum	0	0
CS	C. stercusmuscarum	0	0
CS	C. stercusmuscarum	0	0
CS	C. stercusmuscarum	0	0
CS	C. stercusmuscarum	0	0
CS	C. stercusmuscarum	0	0
CS	C. stercusmuscarum	0	0
CS	C. stercusmuscarum	0	0
CS	C. stercusmuscarum	0	0
CS	C. stercusmuscarum	0	0
CS	C. stercusmuscarum	0	0
CS	C. stercusmuscarum	0	0
CS	C. stercusmuscarum	0	0
CS	C. stercusmuscarum	0	0
CS	C. stercusmuscarum	0	0
CS	C. stercusmuscarum	0	0
CS	C. stercusmuscarum	0	0
CS	C. stercusmuscarum	0	0
CS	C. stercusmuscarum	0	0
CS	C. stercusmuscarum	0	0
CS	C. stercusmuscarum	0	0
CS	C. stercusmuscarum	0	0
CS	C. stercusmuscarum	0	0
CS	C. stercusmuscarum	0	0
CS	C. stercusmuscarum	0	0
CS	C. stercusmuscarum	0	0
CS	C. stercusmuscarum	0	0
CS	C. stercusmuscarum	0	0
CS	C. stercusmuscarum	0	0
CS	C. stercusmuscarum	0	0
CS	C. stercusmuscarum	0	0
CS	C. stercusmuscarum	0	0
CS	C. stercusmuscarum	0	0
CS	C. stercusmuscarum	0	0
CS	C. stercusmuscarum	0	0
CS	C. stercusmuscarum	0	0
CS	C. stercusmuscarum	0	0
CS	C. stercusmuscarum	0	0
CS	C. stercusmuscarum	0	0
CS	C. stercusmuscarum	0	0
CS	C. stercusmuscarum	0	0
CS	C. stercusmuscarum	0	0
CS	C. stercusmuscarum	0	0
CS	C. stercusmuscarum	1	1
NF	N. funiculata	0	0
NF	N. funiculata	0	0
NF	N. funiculata	0	0
NF	N. funiculata	0	0
NF	N. funiculata	0	0
NF	N. funiculata	0	0
NF	N. funiculata	0	0
NF	N. funiculata	0	0
NF	N. funiculata	0	0
NF	N. funiculata	0	0
NF	N. funiculata	0	0
NF	N. funiculata	0	0
NF	N. funiculata	0	0
NF	N. funiculata	0	0
NF	N. funiculata	0	0
NF	N. funiculata	0	0
NF	N. funiculata	0	0
NF	N. funiculata	0	0
NF	N. funiculata	0	0
NF	N. funiculata	0	0
NF	N. funiculata	0	0
NF	N. funiculata	0	0
NF	N. funiculata	0	0
NF	N. funiculata	0	0
NF	N. funiculata	0	0
NF	N. funiculata	0	0
NF	N. funiculata	0	0
NF	N. funiculata	0	0
NF	N. funiculata	0	0
NF	N. funiculata	0	0
NF	N. funiculata	0	0
NF	N. funiculata	0	0
NF	N. funiculata	0	0
NF	N. funiculata	0	0
NF	N. funiculata	0	0
NF	N. funiculata	0	0
NF	N. funiculata	0	0
NF	N. funiculata	0	0
NF	N. funiculata	0	0
NF	N. funiculata	0	0
NF	N. funiculata	0	0
NF	N. funiculata	0	0
NF	N. funiculata	0	0
NF	N. funiculata	0	0
NF	N. funiculata	0	0
NF	N. funiculata	0	0
NF	N. funiculata	0	0
NF	N. funiculata	0	0
NF	N. funiculata	0	0
NF	N. funiculata	0	0
NF	N. funiculata	0	0
NF	N. funiculata	0	0
NF	N. funiculata	0	0
NF	N. funiculata	0	0
NF	N. funiculata	0	0
NF	N. funiculata	0	0
NF	N. funiculata	0	0
NF	N. funiculata	0	0
NF	N. funiculata	0	0
NF	N. funiculata	0	0
NF	N. funiculata	0	0
NF	N. funiculata	0	0
NF	N. funiculata	0	0
NF	N. funiculata	0	0
NF	N. funiculata	0	0
NF	N. funiculata	0	0
NF	N. funiculata	0	0
NF	N. funiculata	0	0
NF	N. funiculata	0	0
NF	N. funiculata	0	0
NF	N. funiculata	1	1
NF	N. funiculata	1	1
NF	N. funiculata	1	1
NF	N. funiculata	1	1
NF	N. funiculata	1	1
NF	N. funiculata	1	1
NF	N. funiculata	1	1
NF	N. funiculata	1	1
NF	N. funiculata	1	1
NF	N. funiculata	1	1
NF	N. funiculata	1	1
NF	N. funiculata	2	1
NF	N. funiculata	2	1
NF	N. funiculata	2	1
NF	N. funiculata	2	1
NF	N. funiculata	2	1
NF	N. funiculata	2	1
NF	N. funiculata	2	1
NF	N. funiculata	3	1
NF	N. funiculata	3	1
NF	N. funiculata	4	1
NF	N. funiculata	4	1
NF	N. funiculata	7	1
NF	N. funiculata	8	1
NF	N. funiculata	9	1
NF	N. funiculata	9	1
NF	N. funiculata	9	1
NS	N. scabricosta	0	0
NS	N. scabricosta	0	0
NS	N. scabricosta	0	0
NS	N. scabricosta	0	0
NS	N. scabricosta	0	0
NS	N. scabricosta	0	0
NS	N. scabricosta	0	0
NS	N. scabricosta	0	0
NS	N. scabricosta	0	0
NS	N. scabricosta	0	0
NS	N. scabricosta	0	0
NS	N. scabricosta	0	0
NS	N. scabricosta	0	0
NS	N. scabricosta	0	0
NS	N. scabricosta	0	0
NS	N. scabricosta	0	0
NS	N. scabricosta	0	0
NS	N. scabricosta	0	0
NS	N. scabricosta	0	0
NS	N. scabricosta	0	0
NS	N. scabricosta	0	0
NS	N. scabricosta	0	0
NS	N. scabricosta	0	0
NS	N. scabricosta	0	0
NS	N. scabricosta	0	0
NS	N. scabricosta	0	0
NS	N. scabricosta	0	0
NS	N. scabricosta	0	0
NS	N. scabricosta	0	0
NS	N. scabricosta	0	0
NS	N. scabricosta	0	0
NS	N. scabricosta	0	0
NS	N. scabricosta	0	0
NS	N. scabricosta	0	0
NS	N. scabricosta	0	0
NS	N. scabricosta	0	0
NS	N. scabricosta	0	0
NS	N. scabricosta	0	0
NS	N. scabricosta	0	0
NS	N. scabricosta	0	0
NS	N. scabricosta	0	0
NS	N. scabricosta	0	0
NS	N. scabricosta	0	0
NS	N. scabricosta	0	0
NS	N. scabricosta	0	0
NS	N. scabricosta	0	0
NS	N. scabricosta	0	0
NS	N. scabricosta	0	0
NS	N. scabricosta	0	0
NS	N. scabricosta	0	0
NS	N. scabricosta	0	0
NS	N. scabricosta	1	1
NS	N. scabricosta	1	1
NS	N. scabricosta	1	1
NS	N. scabricosta	1	1
NS	N. scabricosta	1	1
NS	N. scabricosta	1	1
NS	N. scabricosta	1	1
NS	N. scabricosta	1	1
NS	N. scabricosta	1	1
NS	N. scabricosta	1	1
NS	N. scabricosta	1	1
NS	N. scabricosta	1	1
NS	N. scabricosta	1	1
NS	N. scabricosta	1	1
NS	N. scabricosta	1	1
NS	N. scabricosta	1	1
NS	N. scabricosta	1	1
NS	N. scabricosta	1	1
NS	N. scabricosta	1	1
NS	N. scabricosta	1	1
NS	N. scabricosta	1	1
NS	N. scabricosta	2	1
NS	N. scabricosta	2	1
NS	N. scabricosta	2	1
NS	N. scabricosta	2	1
NS	N. scabricosta	2	1
NS	N. scabricosta	2	1
NS	N. scabricosta	2	1
NS	N. scabricosta	2	1
NS	N. scabricosta	2	1
NS	N. scabricosta	2	1
NS	N. scabricosta	3	1
NS	N. scabricosta	3	1
NS	N. scabricosta	3	1
NS	N. scabricosta	3	1
NS	N. scabricosta	3	1
NS	N. scabricosta	4	1
NS	N. scabricosta	4	1
NS	N. scabricosta	4	1
NS	N. scabricosta	5	1
NS	N. scabricosta	6	1
NS	N. scabricosta	7	1
NS	N. scabricosta	9	1
NS	N. scabricosta	11	1
NS	N. scabricosta	11	1
NS	N. scabricosta	22	1
NS	N. scabricosta	23	1
NS	N. scabricosta	31	1
NS	N. scabricosta	32	1
NS	N. scabricosta	39	1
PP	P. planicostatus	0	0
PP	P. planicostatus	0	0
PP	P. planicostatus	0	0
PP	P. planicostatus	0	0
PP	P. planicostatus	0	0
PP	P. planicostatus	0	0
PP	P. planicostatus	0	0
PP	P. planicostatus	0	0
PP	P. planicostatus	0	0
PP	P. planicostatus	0	0
PP	P. planicostatus	0	0
PP	P. planicostatus	0	0
PP	P. planicostatus	0	0
PP	P. planicostatus	0	0
PP	P. planicostatus	0	0
PP	P. planicostatus	0	0
PP	P. planicostatus	0	0
PP	P. planicostatus	0	0
PP	P. planicostatus	0	0
PP	P. planicostatus	0	0
PP	P. planicostatus	0	0
PP	P. planicostatus	0	0
PP	P. planicostatus	0	0
PP	P. planicostatus	0	0
PP	P. planicostatus	0	0
PP	P. planicostatus	0	0
PP	P. planicostatus	0	0
PP	P. planicostatus	0	0
PP	P. planicostatus	0	0
PP	P. planicostatus	0	0
PP	P. planicostatus	0	0
PP	P. planicostatus	0	0
PP	P. planicostatus	0	0
PP	P. planicostatus	0	0
PP	P. planicostatus	0	0
PP	P. planicostatus	0	0
PP	P. planicostatus	0	0
PP	P. planicostatus	0	0
PP	P. planicostatus	0	0
PP	P. planicostatus	0	0
PP	P. planicostatus	0	0
PP	P. planicostatus	0	0
PP	P. planicostatus	0	0
PP	P. planicostatus	0	0
PP	P. planicostatus	0	0
PP	P. planicostatus	0	0
PP	P. planicostatus	0	0
PP	P. planicostatus	0	0
PP	P. planicostatus	0	0
PP	P. planicostatus	0	0
PP	P. planicostatus	0	0
PP	P. planicostatus	0	0
PP	P. planicostatus	0	0
PP	P. planicostatus	0	0
PP	P. planicostatus	0	0
PP	P. planicostatus	0	0
PP	P. planicostatus	0	0
PP	P. planicostatus	0	0
PP	P. planicostatus	0	0
PP	P. planicostatus	0	0
PP	P. planicostatus	0	0
PP	P. planicostatus	0	0
PP	P. planicostatus	0	0
PP	P. planicostatus	0	0
PP	P. planicostatus	0	0
PP	P. planicostatus	0	0
PP	P. planicostatus	0	0
PP	P. planicostatus	0	0
PP	P. planicostatus	0	0
PP	P. planicostatus	0	0
PP	P. planicostatus	0	0
PP	P. planicostatus	0	0
PP	P. planicostatus	0	0
PP	P. planicostatus	0	0
PP	P. planicostatus	0	0
PP	P. planicostatus	0	0
PP	P. planicostatus	0	0
PP	P. planicostatus	0	0
PP	P. planicostatus	0	0
PP	P. planicostatus	0	0
PP	P. planicostatus	0	0
PP	P. planicostatus	0	0
PP	P. planicostatus	0	0
PP	P. planicostatus	0	0
PP	P. planicostatus	0	0
PP	P. planicostatus	0	0
PP	P. planicostatus	0	0
PP	P. planicostatus	0	0
PP	P. planicostatus	0	0
PP	P. planicostatus	0	0
PP	P. planicostatus	0	0
PP	P. planicostatus	0	0
PP	P. planicostatus	0	0
PP	P. planicostatus	0	0
PP	P. planicostatus	0	0
PP	P. planicostatus	0	0
PP	P. planicostatus	1	1
PP	P. planicostatus	1	1
PP	P. planicostatus	1	1
TP	T. pellisserpentis	0	0
TP	T. pellisserpentis	0	0
TP	T. pellisserpentis	0	0
TP	T. pellisserpentis	0	0
TP	T. pellisserpentis	0	0
TP	T. pellisserpentis	0	0
TP	T. pellisserpentis	0	0
TP	T. pellisserpentis	0	0
TP	T. pellisserpentis	0	0
TP	T. pellisserpentis	0	0
TP	T. pellisserpentis	1	1
TP	T. pellisserpentis	1	1
TP	T. pellisserpentis	1	1
TP	T. pellisserpentis	1	1
TP	T. pellisserpentis	1	1
TP	T. pellisserpentis	1	1
TP	T. pellisserpentis	2	1
TP	T. pellisserpentis	2	1
TP	T. pellisserpentis	2	1
TP	T. pellisserpentis	2	1
TP	T. pellisserpentis	2	1
TP	T. pellisserpentis	2	1
TP	T. pellisserpentis	2	1
TP	T. pellisserpentis	2	1
TP	T. pellisserpentis	2	1
TP	T. pellisserpentis	2	1
TP	T. pellisserpentis	2	1
TP	T. pellisserpentis	2	1
TP	T. pellisserpentis	2	1
TP	T. pellisserpentis	3	1
TP	T. pellisserpentis	3	1
TP	T. pellisserpentis	3	1
TP	T. pellisserpentis	3	1
TP	T. pellisserpentis	3	1
TP	T. pellisserpentis	3	1
TP	T. pellisserpentis	3	1
TP	T. pellisserpentis	3	1
TP	T. pellisserpentis	3	1
TP	T. pellisserpentis	3	1
TP	T. pellisserpentis	3	1
TP	T. pellisserpentis	3	1
TP	T. pellisserpentis	4	1
TP	T. pellisserpentis	4	1
TP	T. pellisserpentis	4	1
TP	T. pellisserpentis	4	1
TP	T. pellisserpentis	4	1
TP	T. pellisserpentis	4	1
TP	T. pellisserpentis	4	1
TP	T. pellisserpentis	4	1
TP	T. pellisserpentis	5	1
TP	T. pellisserpentis	5	1
TP	T. pellisserpentis	5	1
TP	T. pellisserpentis	5	1
TP	T. pellisserpentis	5	1
TP	T. pellisserpentis	5	1
TP	T. pellisserpentis	6	1
TP	T. pellisserpentis	6	1
TP	T. pellisserpentis	6	1
TP	T. pellisserpentis	6	1
TP	T. pellisserpentis	6	1
TP	T. pellisserpentis	6	1
TP	T. pellisserpentis	6	1
TP	T. pellisserpentis	6	1
TP	T. pellisserpentis	6	1
TP	T. pellisserpentis	7	1
TP	T. pellisserpentis	7	1
TP	T. pellisserpentis	7	1
TP	T. pellisserpentis	8	1
TP	T. pellisserpentis	9	1
TP	T. pellisserpentis	9	1
TP	T. pellisserpentis	10	1
TP	T. pellisserpentis	10	1
TP	T. pellisserpentis	11	1
TP	T. pellisserpentis	11	1
TP	T. pellisserpentis	11	1
TP	T. pellisserpentis	12	1
TP	T. pellisserpentis	12	1
TP	T. pellisserpentis	14	1
TP	T. pellisserpentis	14	1
TP	T. pellisserpentis	17	1
TP	T. pellisserpentis	17	1
TP	T. pellisserpentis	17	1
TP	T. pellisserpentis	18	1
TP	T. pellisserpentis	19	1
TP	T. pellisserpentis	20	1
TP	T. pellisserpentis	25	1
TP	T. pellisserpentis	26	1

## Sheet: flatworm host choice
trial	snail ID	snail spp	infestation probability
1	CS	C. stercusmuscarum	0.111111
1	NF	N. funiculata	0.222222
1	NS	N. scabricosta	0.111111
1	PP	P. planicostatus	0.111111
1	TP	T. pellisserpentis	0
2	CS	C. stercusmuscarum	0
2	NF	N. funiculata	0.444444
2	NS	N. scabricosta	0.222222
2	PP	P. planicostatus	0
2	TP	T. pellisserpentis	0.111111
3	CS	C. stercusmuscarum	0
3	NF	N. funiculata	0.111111
3	NS	N. scabricosta	0.111111
3	PP	P. planicostatus	0
3	TP	T. pellisserpentis	0.444444
4	CS	C. stercusmuscarum	0
4	NF	N. funiculata	0.222222
4	NS	N. scabricosta	0.333333
4	PP	P. planicostatus	0
4	TP	T. pellisserpentis	0.222222
5	CS	C. stercusmuscarum	0
5	NF	N. funiculata	0
5	NS	N. scabricosta	0.111111
5	PP	P. planicostatus	0.111111
5	TP	T. pellisserpentis	0.555556
6	CS	C. stercusmuscarum	0.111111
6	NF	N. funiculata	0.111111
6	NS	N. scabricosta	0.222222
6	PP	P. planicostatus	0
6	TP	T. pellisserpentis	0.333333
7	CS	C. stercusmuscarum	0
7	NF	N. funiculata	0.111111
7	NS	N. scabricosta	0.222222
7	PP	P. planicostatus	0
7	TP	T. pellisserpentis	0.333333
8	CS	C. stercusmuscarum	0
8	NF	N. funiculata	0
8	NS	N. scabricosta	0.111111
8	PP	P. planicostatus	0
8	TP	T. pellisserpentis	0.777778
9	CS	C. stercusmuscarum	0
9	NF	N. funiculata	0
9	NS	N. scabricosta	0
9	PP	P. planicostatus	0.333333
9	TP	T. pellisserpentis	0.444444
10	CS	C. stercusmuscarum	0.111111
10	NF	N. funiculata	0
10	NS	N. scabricosta	0
10	PP	P. planicostatus	0
10	TP	T. pellisserpentis	0.333333
11	CS	C. stercusmuscarum	0.111111
11	NF	N. funiculata	0.111111
11	NS	N. scabricosta	0.444444
11	PP	P. planicostatus	0
11	TP	T. pellisserpentis	0.111111
12	CS	C. stercusmuscarum	0
12	NF	N. funiculata	0.666667
12	NS	N. scabricosta	0
12	PP	P. planicostatus	0
12	TP	T. pellisserpentis	0.111111
13	CS	C. stercusmuscarum	0
13	NF	N. funiculata	0
13	NS	N. scabricosta	0.222222
13	PP	P. planicostatus	0.222222
13	TP	T. pellisserpentis	0.222222
14	CS	C. stercusmuscarum	0
14	NF	N. funiculata	0
14	NS	N. scabricosta	0.333333
14	PP	P. planicostatus	0
14	TP	T. pellisserpentis	0.555556
15	CS	C. stercusmuscarum	0
15	NF	N. funiculata	0.111111
15	NS	N. scabricosta	0.222222
15	PP	P. planicostatus	0
15	TP	T. pellisserpentis	0.444444
16	CS	C. stercusmuscarum	0
16	NF	N. funiculata	0.111111
16	NS	N. scabricosta	0.111111
16	PP	P. planicostatus	0
16	TP	T. pellisserpentis	0.333333
17	CS	C. stercusmuscarum	0
17	NF	N. funiculata	0.222222
17	NS	N. scabricosta	0.333333
17	PP	P. planicostatus	0.111111
17	TP	T. pellisserpentis	0.222222
18	CS	C. stercusmuscarum	0
18	NF	N. funiculata	0.222222
18	NS	N. scabricosta	0.111111
18	PP	P. planicostatus	0
18	TP	T. pellisserpentis	0.555556

## Sheet: flatworm behavior response
trial	snail ID	snail spp.	jolt_reject	jolt_accept	no jolt_reject	no jolt_accept
1	NS	N. scabricosta	1	0	0	0
2	NS	N. scabricosta	1	0	0	0
3	NS	N. scabricosta	0	0	0	1
4	NS	N. scabricosta	0	0	0	1
5	NS	N. scabricosta	0	0	0	1
6	NS	N. scabricosta	0	0	0	1
7	NS	N. scabricosta	0	0	1	0
8	NS	N. scabricosta	0	0	0	1
9	NS	N. scabricosta	0	0	0	1
10	NS	N. scabricosta	0	0	1	0
11	NS	N. scabricosta	0	0	0	1
12	NS	N. scabricosta	0	0	0	1
13	NS	N. scabricosta	0	0	0	1
14	NS	N. scabricosta	0	0	0	1
15	NS	N. scabricosta	0	0	0	1
16	NS	N. scabricosta	0	0	0	1
17	NS	N. scabricosta	0	0	0	1
18	NS	N. scabricosta	0	0	0	1
1	TP	T. pellisserpentis	1	0	0	0
2	TP	T. pellisserpentis	1	0	0	0
3	TP	T. pellisserpentis	0	1	0	0
4	TP	T. pellisserpentis	0	0	0	1
5	TP	T. pellisserpentis	0	0	0	1
6	TP	T. pellisserpentis	0	0	0	1
7	TP	T. pellisserpentis	0	0	0	1
8	TP	T. pellisserpentis	0	0	0	1
9	TP	T. pellisserpentis	0	0	0	1
10	TP	T. pellisserpentis	0	0	0	1
11	TP	T. pellisserpentis	0	0	0	1
12	TP	T. pellisserpentis	0	0	0	1
13	TP	T. pellisserpentis	0	0	0	1
14	TP	T. pellisserpentis	0	0	0	1
15	TP	T. pellisserpentis	0	0	0	1
16	TP	T. pellisserpentis	0	0	0	1
17	TP	T. pellisserpentis	0	0	0	1
18	TP	T. pellisserpentis	0	0	0	1
1	NF	N. funiculata	0	0	0	1
2	NF	N. funiculata	0	0	0	1
3	NF	N. funiculata	0	0	0	1
4	NF	N. funiculata	0	0	0	1
5	NF	N. funiculata	0	0	0	1
6	NF	N. funiculata	0	0	0	1
7	NF	N. funiculata	0	0	0	1
8	NF	N. funiculata	0	0	0	1
9	NF	N. funiculata	0	0	0	1
10	NF	N. funiculata	0	0	0	1
11	NF	N. funiculata	0	0	0	1
12	NF	N. funiculata	0	0	1	0
13	NF	N. funiculata	0	0	0	1
14	NF	N. funiculata	0	0	0	1
15	NF	N. funiculata	0	0	0	1
16	NF	N. funiculata	0	0	0	1
17	NF	N. funiculata	0	0	0	1
18	NF	N. funiculata	0	0	0	1
1	PP	P. planicostatus	1	0	0	0
2	PP	P. planicostatus	1	0	0	0
3	PP	P. planicostatus	1	0	0	0
4	PP	P. planicostatus	1	0	0	0
5	PP	P. planicostatus	1	0	0	0
6	PP	P. planicostatus	1	0	0	0
7	PP	P. planicostatus	1	0	0	0
8	PP	P. planicostatus	1	0	0	0
9	PP	P. planicostatus	1	0	0	0
10	PP	P. planicostatus	0	0	0	1
11	PP	P. planicostatus	0	0	0	1
12	PP	P. planicostatus	0	0	1	0
13	PP	P. planicostatus	0	0	1	0
14	PP	P. planicostatus	0	0	0	1
15	PP	P. planicostatus	0	0	0	1
16	PP	P. planicostatus	0	0	0	1
17	PP	P. planicostatus	0	0	0	1
18	PP	P. planicostatus	0	0	0	1
1	CS	C. stercusmuscarum	0	1	0	0
2	CS	C. stercusmuscarum	1	0	0	0
3	CS	C. stercusmuscarum	1	0	0	0
4	CS	C. stercusmuscarum	1	0	0	0
5	CS	C. stercusmuscarum	1	0	0	0
6	CS	C. stercusmuscarum	1	0	0	0
7	CS	C. stercusmuscarum	1	0	0	0
8	CS	C. stercusmuscarum	1	0	0	0
9	CS	C. stercusmuscarum	1	0	0	0
10	CS	C. stercusmuscarum	1	0	0	0
11	CS	C. stercusmuscarum	1	0	0	0
12	CS	C. stercusmuscarum	0	0	1	0
13	CS	C. stercusmuscarum	0	0	0	1
14	CS	C. stercusmuscarum	0	0	0	1
15	CS	C. stercusmuscarum	0	0	0	1
16	CS	C. stercusmuscarum	0	0	0	1
17	CS	C. stercusmuscarum	0	0	1	0
18	CS	C. stercusmuscarum	0	0	1	0

## Sheet: flatworm growth + survival
snail ID	snail spp	flatworm treatment	cage ID	shell growth (mm)	DTM change (%)	mortality
NF	N. funiculata	with flatworms	1	3.31	49.9227	no
NF	N. funiculata	with flatworms	2	2.29	23.2423	no
NF	N. funiculata	with flatworms	3	3.1	40.006	no
NF	N. funiculata	with flatworms	4	1.86	32.2273	no
NF	N. funiculata	with flatworms	5	0.84	-2.57784	no
NF	N. funiculata	with flatworms	6	1.21	44.8079	no
NF	N. funiculata	with flatworms	7	2.52	22.6566	no
NF	N. funiculata	with flatworms	8	3.31	53.7763	no
NF	N. funiculata	with flatworms	9	3.8	68.4732	no
NF	N. funiculata	with flatworms	10	3.69	38.6454	no
NF	N. funiculata	with flatworms	11	3.8	49.4156	no
NF	N. funiculata	with flatworms	12	3.21	52.0568	no
NF	N. funiculata	with flatworms	13	3.1	56.0691	no
NF	N. funiculata	with flatworms	14	2.71	31.3133	no
NF	N. funiculata	with flatworms	15	1.54	23.6494	no
NF	N. funiculata	with flatworms	16	1.75	26.6534	no
NF	N. funiculata	with flatworms	17	2.09	3.26922	no
NF	N. funiculata	with flatworms	18	2.1	40.7796	no
NF	N. funiculata	without flatworm	19	2.01	32.5907	no
NF	N. funiculata	without flatworm	20	2.35	36.3712	no
NF	N. funiculata	without flatworm	21	2.05	25.665	no
NF	N. funiculata	without flatworm	22	2.65	39.385	no
NF	N. funiculata	without flatworm	24	1.6	6.95885	no
NF	N. funiculata	without flatworm	25	2.43	32.9147	no
NF	N. funiculata	without flatworm	26	3.18	2.99084	no
NF	N. funiculata	without flatworm	27	1.63	26.8122	no
NF	N. funiculata	without flatworm	28	2.82	53.4461	no
NF	N. funiculata	without flatworm	29	2.16	16.7851	no
NF	N. funiculata	without flatworm	30	1.87	16.4872	no
NF	N. funiculata	without flatworm	31	3.73	51.3735	no
NF	N. funiculata	without flatworm	32	1.49	21.0261	no
NF	N. funiculata	without flatworm	33	2.09	15.2129	no
NF	N. funiculata	without flatworm	34	2.6	20.4139	no
NF	N. funiculata	without flatworm	35	2.87	33.0923	no
PP	P. planicostatus	with flatworms	1	0	9.38036	no
PP	P. planicostatus	with flatworms	2	0.05	22.3111	no
PP	P. planicostatus	with flatworms	3	2.06	46.1466	no
PP	P. planicostatus	with flatworms	4	0.07	42.3714	no
PP	P. planicostatus	with flatworms	5	0	14.628	no
PP	P. planicostatus	with flatworms	6	0	6.14863	no
PP	P. planicostatus	with flatworms	7	0	19.3713	no
PP	P. planicostatus	with flatworms	8	1.54	49.9497	no
PP	P. planicostatus	with flatworms	9	0	29.0342	no
PP	P. planicostatus	with flatworms	10	2.34	5.01983	no
PP	P. planicostatus	with flatworms	11	0.3	16.9891	no
PP	P. planicostatus	with flatworms	12	0.26	11.4138	no
PP	P. planicostatus	with flatworms	13	1.43	23.9189	no
PP	P. planicostatus	with flatworms	14	0	-0.383697	no
PP	P. planicostatus	with flatworms	15	0	50.9181	no
PP	P. planicostatus	without flatworm	16	0.07	39.8314	no
PP	P. planicostatus	without flatworm	17	2.42	42.1644	no
PP	P. planicostatus	without flatworm	18	0.44	34.8267	no
PP	P. planicostatus	without flatworm	19	5.05	73.9109	no
PP	P. planicostatus	without flatworm	20	0.09	19.5538	no
PP	P. planicostatus	without flatworm	21	0.42	47.1813	no
PP	P. planicostatus	without flatworm	22	0.24	5.0381	no
PP	P. planicostatus	without flatworm	23	1.51	29.4623	no
PP	P. planicostatus	without flatworm	24	0.52	25.0432	no
PP	P. planicostatus	without flatworm	25	2.68	58.1009	no
PP	P. planicostatus	without flatworm	26	0.09	21.725	no
PP	P. planicostatus	without flatworm	27	2.08	59.7658	no
PP	P. planicostatus	without flatworm	28	0.05	29.0672	no
PP	P. planicostatus	without flatworm	29	0.14	52.8579	no
PP	P. planicostatus	without flatworm	30	2.06	41.1992	no
PP	P. planicostatus	without flatworm	33	3.07	39.456	yes
TP	T. pellisserpentis	without flatworm	1	8.31	58.276	no
TP	T. pellisserpentis	without flatworm	2	7.53	33.8653	no
TP	T. pellisserpentis	without flatworm	3	7.15	52.9233	no
TP	T. pellisserpentis	without flatworm	4	7.67	58.7894	no
TP	T. pellisserpentis	without flatworm	6	6.13	31.6271	no
TP	T. pellisserpentis	without flatworm	7	8.86	49.2587	no
TP	T. pellisserpentis	without flatworm	8	5.83	-4.96137	no
TP	T. pellisserpentis	without flatworm	9	9.25	90.1899	no
TP	T. pellisserpentis	without flatworm	10	6.5	18.4901	no
TP	T. pellisserpentis	without flatworm	11	3.2	-9.85679	no
TP	T. pellisserpentis	without flatworm	12	3.52	-22.3415	no
TP	T. pellisserpentis	without flatworm	13	1.16	-16.7385	no
TP	T. pellisserpentis	without flatworm	14	7.98	37.9968	no
TP	T. pellisserpentis	without flatworm	15	7.88	26.2592	no
TP	T. pellisserpentis	with flatworms	20	7.8	71.9084	no
TP	T. pellisserpentis	with flatworms	21	6.9	36.2458	no
TP	T. pellisserpentis	with flatworms	22	7.68	22.1389	no
TP	T. pellisserpentis	with flatworms	23	8.58	58.7743	no
TP	T. pellisserpentis	with flatworms	24	8.1	69.3041	no
TP	T. pellisserpentis	with flatworms	25	6.78	48.7926	no
TP	T. pellisserpentis	with flatworms	27	5.34	11.414	no
TP	T. pellisserpentis	with flatworms	28	4.95	-9.37909	no
TP	T. pellisserpentis	with flatworms	29	7.67	117.235	no
TP	T. pellisserpentis	with flatworms	30	4.83	-8.87339	no
TP	T. pellisserpentis	with flatworms	31	8.15	64.1226	no
TP	T. pellisserpentis	with flatworms	32	5.81	24.005	no
TP	T. pellisserpentis	with flatworms	33	8.12	134.38	no

## Sheet: stable isotope analysis
sample	snail spp	tissue	C%	d13C	N%	d15N
1	T. pellisserpentis	gill	35.51	-12.08	9.5	9.79
1	T. pellisserpentis	muscle	41.17	-11.49	12.3	10.27
2	T. pellisserpentis	gill	37.58	-10.19	9.51	10.21
2	T. pellisserpentis	muscle	40.78	-7.35	11.7	14.5
3	T. pellisserpentis	gill	35.24	-12.47	9.38	10.44
3	T. pellisserpentis	muscle	41.66	-10.05	12.33	14.77
4	T. pellisserpentis	gill	34.54	-10.54	9.03	11.02
4	T. pellisserpentis	muscle	42.12	-8.88	12.16	14.05
5	T. pellisserpentis	gill	36.88	-11.57	9.49	10.77
5	T. pellisserpentis	muscle	41.1	-11.52	12.17	10.97
1	N. scabricosta	gill	37.08	-10.64	9.72	13.23
1	N. scabricosta	muscle	39.7	-10.22	11.04	12.87
2	N. scabricosta	gill	35.12	-11.53	9.14	13.03
2	N. scabricosta	muscle	40.37	-10.87	11.19	13.21
3	N. scabricosta	gill	37.69	-8.6	9.48	12.98
3	N. scabricosta	muscle	38.58	-8.92	10.52	13.13
4	N. scabricosta	gill	35.78	-11.03	9.51	12.26
4	N. scabricosta	muscle	39.99	-10.76	11.23	12.3
5	N. scabricosta	gill	36.91	-9.96	9.29	11.79
5	N. scabricosta	muscle	42.32	-8.82	11.95	12.46
6	N. scabricosta	gill	34	-10.42	8.84	12.09
6	N. scabricosta	muscle	39.35	-10.01	11.17	11.89
1	N. funiculata	gill	34.66	-11.94	9.6	11.84
1	N. funiculata	muscle	33.69	-10.42	9.09	11.41
2	N. funiculata	gill	35.15	-11.88	9.48	10.69
2	N. funiculata	muscle	34.66	-10.58	9.15	10.39
3	N. funiculata	gill	33.82	-11.78	8.86	10.48
3	N. funiculata	muscle	36.18	-11.14	10.03	9.83
4	N. funiculata	gill	36.17	-12	9.57	10.87
4	N. funiculata	muscle	37.67	-11.69	10.43	10.12
1	T. pellisserpentis	flatworm	42.38	-11.58	10.81	10.8
2	T. pellisserpentis	flatworm	43.47	-12.44	11.32	11.48
3	T. pellisserpentis	flatworm	41.67	-12.13	10.62	11.56
4	T. pellisserpentis	flatworm	40.84	-12.42	10.34	10.66
5	T. pellisserpentis	flatworm	42.1	-11.26	11.05	11.77
6	T. pellisserpentis	flatworm	38.82	-12.72	9.91	11.55
7	T. pellisserpentis	flatworm	24.42	-12.27	6.43	11.56
8	T. pellisserpentis	flatworm	20.31	-13.59	5.15	11.17
1	N. scabricosta	flatworm	41.23	-16.54	10.65	11.31
2	N. scabricosta	flatworm	41.45	-12.81	10.83	12.34
3	N. scabricosta	flatworm	41.74	-14.54	11.06	10.73
4	N. scabricosta	flatworm	42.24	-11.48	11.07	11.97
5	N. scabricosta	flatworm	21.47	-12.51	5.56	11.65
1	N. funiculata	flatworm	40.17	-13.05	10.13	11.25
2	N. funiculata	flatworm	37.19	-12.94	9.95	11.35
3	N. funiculata	flatworm	39.68	-12.8	10.33	12
4	N. funiculata	flatworm	38.92	-12.37	10.4	11.78
5	N. funiculata	flatworm	41.52	-13.41	10.71	11.64
